# Supplementary material for: Cranberry (Vaccinium macrocarpon) Juice Precipitate Pigmentation Is Mainly Polymeric Colors and Has Limited Impact on Soluble Anthocyanin Loss
Source: Antioxidants (Basel). 2021 Nov 9;10(11):1788. doi: 10.3390/antiox10111788 (PMC8614759; doi:10.3390/antiox10111788)
Supplement: Supplementary file 1 [file antioxidants-10-01788-s001.zip]

Archive with 1 entries (1 files):
- antioxidants-1426635-supplementary.pdf
